# Supplementary material for: A Novel Enterococcus-Based Nanofertilizer Promotes Seedling Growth and Vigor in Wheat (Triticum aestivum L.)
Source: Plants (Basel). 2024 Oct 14;13(20):2875. doi: 10.3390/plants13202875 (PMC11510893; doi:10.3390/plants13202875)
Supplement: Supplementary file 1 [file plants-13-02875-s001.zip]

Archive with 1 entries (1 files):
- plants-3172191-supplementary.pdf
